# Supplementary material for: Health-Related Quality of Life and Return to Work after Surgery for Spinal Schwannoma: A Population-Based Cohort Study
Source: Cancers (Basel). 2024 May 15;16(10):1882. doi: 10.3390/cancers16101882 (PMC11120162; doi:10.3390/cancers16101882)
Supplement: Supplementary file 1 [file cancers-16-01882-s001.zip]

Archive with 1 entries (1 files):
- cancers-2986442-supplementary.pdf
